# Supplementary material for: Effects of short‐term unloading and active recovery on human motor unit properties, neuromuscular junction transmission and transcriptomic profile
Source: J Physiol. 2022 Sep 27;600(21):4731–51. doi: 10.1113/JP283381 (PMC9828768; doi:10.1113/JP283381)
Supplement: Supplementary file 3 — Data S1. [file TJP-600-4731-s002.xlsx]

## Sheet: DEG_NMJ
Data S1: Changes in expression of genes related to the neuromuscular junction following 10-day unilateral lowerlimb suspension (LS10) and 21-day active recovery (AR21) as determined by RNA-Seq.
LogFC: logaritmic fold changes
LS10/LS0: comparison between baseline and LS10 values
AR21/LS0: comparison between baseline and AR21 values
AR21/LS10: comparison between baseline and LS10 values
ENSG	name	logFC_LS10/BDC	P.Value_LS10/BDC	adj.P.Val_LS10/BDC	logFC_RT/BDC	P.Value_RT/BDC	adj.P.Val_RT/BDC	logFC_RT/LS10	P.Value_RT/LS10	adj.P.Val_RT/LS10
ENSG00000097007	ABL1	0.122964	0.254117	0.439682	0.170037	0.147573	0.352225	0.0470726	0.681634	0.787458
ENSG00000177646	ACAD9	0.057602	0.395621	0.584098	0.0997304	0.17679	0.406616	0.0421285	0.561707	0.68323
ENSG00000117054	ACADM	-0.721739	0.000158121	0.00109941	0.352571	0.051434	0.170696	1.07431	2.76318e-06	4.66057e-05
ENSG00000087085	ACHE	-1.18687	0.000103811	0.000772478	0.353412	0.203702	0.436752	1.54028	1.07376e-05	0.000118113
ENSG00000143632	ACTA1	-0.0591684	0.523652	0.69002	-0.0932225	0.355196	0.583331	-0.0340542	0.733193	0.824585
ENSG00000197381	ADARB1	-0.131623	0.249054	0.437573	-0.0393898	0.744411	0.863048	0.092233	0.449257	0.579908
ENSG00000173175	ADCY5	0.0927501	0.529016	0.693477	0.0932748	0.554156	0.727885	0.000524755	0.997338	1
ENSG00000128271	ADORA2A	-0.0908872	0.429278	0.610154	-0.198417	0.115912	0.296218	-0.10753	0.386693	0.521687
ENSG00000141385	AFG3L2	-0.254455	0.00173633	0.00757398	-0.0557171	0.476577	0.673597	0.198738	0.0170978	0.0436943
ENSG00000188157	AGRN	0.0791877	0.536073	0.699106	0.456294	0.00270971	0.0403269	0.377106	0.0106561	0.0289892
ENSG00000135049	AGTPBP1	0.445261	1.18655e-05	0.000157998	-0.109539	0.211808	0.446562	-0.5548	1.61664e-06	2.9215e-05
ENSG00000155085	AK9	-0.312245	0.0159417	0.0474501	-0.176049	0.180699	0.408187	0.136196	0.301087	0.443255
ENSG00000184254	ALDH1A3	0.189721	0.705984	0.811881	0.533509	0.322384	0.56177	0.343787	0.523838	0.640246
ENSG00000172339	ALG14	-0.0277317	0.812184	0.897304	-0.386098	0.00538745	0.060994	-0.358366	0.00919142	0.0264253
ENSG00000119523	ALG2	0.205843	0.078979	0.176829	0.0442816	0.715701	0.842196	-0.161561	0.191705	0.309312
ENSG00000214274	ANG	0.39386	0.12002	0.240992	0.0416405	0.875581	0.946506	-0.35222	0.191945	0.309312
ENSG00000151150	ANK3	-0.132328	0.505371	0.676502	0.160219	0.455754	0.655146	0.292547	0.179779	0.295351
ENSG00000122359	ANXA11	-0.308529	0.000131957	0.00095386	-0.137395	0.0690108	0.199411	0.171133	0.0263833	0.0635711
ENSG00000256053	APOPT1	-0.190622	0.0601438	0.144918	-0.222657	0.0431559	0.162962	-0.0320341	0.760573	0.847688
ENSG00000142192	APP	-0.00653108	0.967968	0.987484	0.390622	0.0349971	0.155736	0.397153	0.0323673	0.0751277
ENSG00000138303	ASCC1	-0.038717	0.591656	0.748445	-0.289217	0.00108025	0.0198697	-0.2505	0.00366638	0.0118922
ENSG00000132932	ATP8A2	-0.874697	0.007467	0.0262382	-0.470376	0.147459	0.352225	0.40432	0.22139	0.345751
ENSG00000204842	ATXN2	-0.0550815	0.461405	0.632942	0.00455543	0.954656	0.972983	0.059637	0.459885	0.590614
ENSG00000186318	BACE1	-0.0562866	0.450598	0.629841	-0.0257626	0.747065	0.863048	0.030524	0.702995	0.808444
ENSG00000136717	BIN1	-0.122843	0.109772	0.227641	-0.15737	0.0609821	0.189703	-0.034527	0.668605	0.77595
ENSG00000186222	BLOC1S4	0.261684	0.0457828	0.117001	0.148382	0.275086	0.515532	-0.113302	0.400826	0.533731
ENSG00000160226	C21orf2	-0.0299284	0.643958	0.776562	0.0195237	0.777974	0.885858	0.0494521	0.478778	0.606886
ENSG00000147894	C9orf72	0.645041	4.13406e-09	3.13004e-07	0.0114795	0.878367	0.946506	-0.633561	2.02231e-08	1.70548e-06
ENSG00000157388	CACNA1D	0.0178365	0.963613	0.98702	0.384423	0.359682	0.583331	0.366586	0.383385	0.521687
ENSG00000081248	CACNA1S	-0.358366	0.00208099	0.00877486	-0.3094	0.0107115	0.0905732	0.0489659	0.662437	0.772334
ENSG00000067191	CACNB1	-0.2595	0.00282564	0.0111701	-0.177671	0.0444218	0.165275	0.0818296	0.336228	0.481196
ENSG00000165995	CACNB2	-0.0262133	0.895154	0.94759	0.202998	0.343116	0.578877	0.229212	0.28747	0.432916
ENSG00000167535	CACNB3	0.0019034	0.988569	0.9976	0.637171	0.000149848	0.00755022	0.635267	0.000160062	0.000941761
ENSG00000182389	CACNB4	0.486884	0.073769	0.171205	0.588706	0.0456438	0.167361	0.101821	0.716265	0.819978
ENSG00000143318	CASQ1	-0.572566	8.87525e-05	0.000724925	-0.249248	0.0663104	0.197371	0.323317	0.0199734	0.0500323
ENSG00000182533	CAV3	-0.356671	0.0251395	0.0683903	-0.201143	0.221472	0.459283	0.155527	0.342023	0.483418
ENSG00000162063	CCNF	0.16522	0.222714	0.399622	0.360439	0.0176848	0.117768	0.195218	0.178496	0.295159
ENSG00000129910	CDH15	0.362883	0.000375373	0.00206455	-0.257684	0.0114559	0.0905732	-0.620567	1.18989e-06	2.63694e-05
ENSG00000107736	CDH23	-0.0721775	0.608524	0.758407	0.270262	0.0817551	0.224826	0.34244	0.0312559	0.0732198
ENSG00000164885	CDK5	0.0152492	0.900253	0.948542	-0.01354	0.917291	0.962965	-0.0287892	0.825749	0.898566
ENSG00000176749	CDK5R1	-0.186443	0.201113	0.366055	-0.23964	0.128897	0.31817	-0.0531964	0.730989	0.824585
ENSG00000165410	CFL2	-0.584896	4.97031e-07	1.50783e-05	-0.125251	0.17653	0.406616	0.459645	4.04644e-05	0.000301103
ENSG00000250479	CHCHD10	-0.550097	2.70455e-05	0.000285105	0.218852	0.0640429	0.195215	0.768948	7.69935e-07	2.25395e-05
ENSG00000100888	CHD8	-0.00542604	0.890592	0.946722	-0.0389852	0.364381	0.583471	-0.0335591	0.433931	0.5659
ENSG00000083937	CHMP2B	0.0120979	0.834073	0.913509	-0.210776	0.00248702	0.0393259	-0.222873	0.00156947	0.00615438
ENSG00000138435	CHRNA1	2.33324	8.84664e-08	3.73033e-06	0.0726274	0.8258	0.913757	-2.26061	4.49048e-07	2.25395e-05
ENSG00000170175	CHRNB1	0.545618	9.16901e-05	0.000724925	-0.0865491	0.489061	0.679849	-0.632167	3.96619e-05	0.000301103
ENSG00000135902	CHRND	1.31948	0.000548078	0.00277328	-1.02789	0.00879027	0.0823681	-2.34737	1.35495e-06	2.63694e-05
ENSG00000108556	CHRNE	-0.80783	0.103983	0.217419	-0.438134	0.394196	0.606179	0.369697	0.479751	0.606886
ENSG00000188603	CLN3	0.341272	7.70638e-05	0.000696326	0.220889	0.00785215	0.0815007	-0.120383	0.12312	0.219363
ENSG00000182372	CLN8	-0.0127316	0.810538	0.897304	-0.0138897	0.807918	0.904439	-0.00115808	0.983843	0.994726
ENSG00000108797	CNTNAP1	-0.0106075	0.946964	0.980736	0.159311	0.354298	0.583331	0.169919	0.325783	0.475928
ENSG00000197467	COL13A1	0.189087	0.397094	0.584098	0.160859	0.499505	0.689295	-0.0282286	0.905152	0.954181
ENSG00000187498	COL4A1	-0.152116	0.428274	0.610154	1.05274	3.70942e-05	0.00443304	1.20485	6.45274e-06	8.59233e-05
ENSG00000188153	COL4A5	0.367339	0.0120666	0.0372299	-0.107383	0.466732	0.663782	-0.474721	0.00345151	0.0116431
ENSG00000206561	COLQ	-2.1922	6.73751e-10	8.52295e-08	-0.474741	0.0381717	0.160121	1.71746	1.54954e-07	9.80083e-06
ENSG00000105664	COMP	2.29404	0.112302	0.230376	3.05752	0.0490966	0.170696	0.763482	0.589265	0.701298
ENSG00000173085	COQ2	-0.530639	6.33373e-05	0.000616321	-0.0918248	0.431143	0.628057	0.438815	0.00101603	0.00451249
ENSG00000099942	CRKL	-0.0751873	0.122009	0.243057	-0.042298	0.41101	0.618961	0.0328893	0.52136	0.640246
ENSG00000066032	CTNNA2	-0.882684	0.0570377	0.138755	-1.14622	0.0242767	0.131017	-0.263532	0.587757	0.701298
ENSG00000204843	DCTN1	0.254826	2.34337e-06	4.94061e-05	-0.0320437	0.467008	0.663782	-0.28687	1.28236e-06	2.63694e-05
ENSG00000175084	DES	0.273204	8.94757e-05	0.000724925	0.0306459	0.622988	0.780117	-0.242558	0.000710319	0.00352374
ENSG00000107984	DKK1	0.373617	0.547418	0.707223	1.40687	0.0404244	0.16048	1.03325	0.121177	0.217431
ENSG00000075711	DLG1	0.0593424	0.300885	0.483307	0.00928895	0.879166	0.946506	-0.0500535	0.416363	0.551518
ENSG00000150672	DLG2	0.240807	0.0550564	0.136561	-0.173239	0.191316	0.423365	-0.414046	0.00391316	0.0125215
ENSG00000132535	DLG4	0.326046	0.00952136	0.0304924	0.679779	1.38535e-05	0.00350493	0.353733	0.0079587	0.0239708
ENSG00000116544	DLGAP3	0.196362	0.45656	0.632942	0.434315	0.130789	0.31817	0.237953	0.398018	0.532796
ENSG00000080845	DLGAP4	0.250495	0.0115264	0.0360022	0.104909	0.296245	0.543116	-0.145586	0.151902	0.261682
ENSG00000104936	DMPK	0.50909	0.000907571	0.00433237	-0.240863	0.106525	0.275008	-0.749953	3.12414e-05	0.000263469
ENSG00000103423	DNAJA3	-0.14378	0.0956846	0.201735	0.0360878	0.689289	0.822594	0.179868	0.0561166	0.119307
ENSG00000101152	DNAJC5	-0.000643682	0.993472	0.9976	0.0451722	0.595225	0.760565	0.0458158	0.590421	0.701298
ENSG00000175920	DOK7	-0.397266	0.00466419	0.017102	-0.350296	0.0167248	0.117538	0.0469703	0.733327	0.824585
ENSG00000172269	DPAGT1	0.204016	0.0266924	0.0718422	0.18524	0.0564989	0.180939	-0.0187763	0.839809	0.907999
ENSG00000184845	DRD1	-0.189283	0.679071	0.799093	-0.107447	0.827076	0.913757	0.0818356	0.868733	0.927382
ENSG00000149295	DRD2	-0.0999091	0.63969	0.776562	-0.0922685	0.685491	0.821939	0.00764055	0.973364	0.992989
ENSG00000134769	DTNA	-0.601816	0.00040927	0.00220309	-0.010233	0.948249	0.972983	0.591583	0.00101665	0.00451249
ENSG00000107404	DVL1	-0.203493	0.00887867	0.0287988	0.0860987	0.272635	0.515532	0.289591	0.00104008	0.00453689
ENSG00000179388	EGR3	0.244748	0.519918	0.688687	0.820173	0.0504989	0.170696	0.575425	0.160411	0.272376
ENSG00000116106	EPHA4	-0.0491022	0.671572	0.797848	-0.0552055	0.656311	0.798302	-0.00610336	0.960834	0.988175
ENSG00000135333	EPHA7	-0.330249	0.217112	0.392352	0.871205	0.00347414	0.0439478	1.20145	0.000241308	0.00138752
ENSG00000141736	ERBB2	-0.409692	0.000224855	0.00142221	-0.142062	0.168197	0.394016	0.26763	0.0139617	0.0367948
ENSG00000178568	ERBB4	0.156057	0.266335	0.444988	-0.0244085	0.870042	0.946506	-0.180466	0.234096	0.363352
ENSG00000082805	ERC1	0.114083	0.112911	0.230376	-0.0107836	0.886252	0.947933	-0.124867	0.108193	0.198354
ENSG00000181104	F2R	0.0685764	0.648368	0.777427	0.591219	0.00109951	0.0198697	0.522643	0.00316622	0.0108251
ENSG00000145982	FARS2	-0.10756	0.264703	0.444988	-0.0487793	0.632111	0.780117	0.0587806	0.566545	0.685817
ENSG00000197948	FCHSD1	0.174655	0.318672	0.50077	0.110086	0.555264	0.727885	-0.0645687	0.728643	0.824585
ENSG00000137478	FCHSD2	-0.178606	0.0755162	0.172123	0.0346659	0.7383	0.860783	0.213272	0.0504212	0.110841
ENSG00000114279	FGF12	-0.108003	0.36757	0.558675	-0.332168	0.0154447	0.111643	-0.224166	0.091659	0.17568
ENSG00000112367	FIG4	0.140502	0.0391393	0.102085	0.0398277	0.568141	0.737126	-0.100674	0.157184	0.268699
ENSG00000181027	FKRP	-0.00906633	0.903552	0.948542	0.0640858	0.427831	0.628057	0.0731521	0.367557	0.510945
ENSG00000128591	FLNC	-0.498037	0.00266162	0.0108611	-0.463113	0.00805343	0.0815007	0.0349245	0.827533	0.898566
ENSG00000168522	FNTA	0.10698	0.0495329	0.124077	-0.073865	0.196987	0.429635	-0.180845	0.00366314	0.0118922
ENSG00000179772	FOXS1	-0.280662	0.240829	0.429083	0.749138	0.00554491	0.060994	1.0298	0.000396836	0.00213616
ENSG00000089280	FUS	-0.0745071	0.258943	0.439682	-0.0563044	0.425962	0.628057	0.0182027	0.795586	0.875145
ENSG00000165060	FXN	-0.380219	0.00236029	0.00978938	-0.137623	0.25873	0.515423	0.242596	0.0540879	0.116959
ENSG00000188763	FZD9	-0.786258	9.19969e-06	0.000129307	0.114914	0.428221	0.628057	0.901172	3.58815e-06	5.67377e-05
ENSG00000171298	GAA	0.0669801	0.301828	0.483307	0.139285	0.0537592	0.174373	0.0723047	0.301343	0.443255
ENSG00000054983	GALC	0.291707	0.000288999	0.00170652	0.0100122	0.892014	0.948234	-0.281694	0.000843835	0.00395353
ENSG00000177628	GBA	0.332204	0.0454934	0.117001	0.320518	0.0693605	0.199411	-0.0116857	0.944932	0.980944
ENSG00000164900	GBX1	-1.03559	0.018143	0.0515749	-0.275575	0.523797	0.704897	0.760014	0.0955278	0.181718
ENSG00000131979	GCH1	0.136492	0.428671	0.610154	0.434824	0.0245081	0.131017	0.298332	0.111852	0.203587
ENSG00000198380	GFPT1	-0.00796314	0.869926	0.940561	-0.131153	0.0193413	0.12017	-0.12319	0.0269779	0.0643906
ENSG00000119392	GLE1	0.188119	0.00581837	0.0207331	-0.184898	0.0109542	0.0905732	-0.373018	1.28742e-05	0.000135715
ENSG00000109738	GLRB	-0.102302	0.440577	0.622715	0.0115439	0.934535	0.972983	0.113845	0.423957	0.558651
ENSG00000016864	GLT8D1	0.0317043	0.767935	0.86063	0.232974	0.0519341	0.170696	0.20127	0.0904231	0.174634
ENSG00000196743	GM2A	-0.217602	0.257888	0.439682	0.452436	0.0327115	0.151756	0.670038	0.00297947	0.0103261
ENSG00000173540	GMPPB	-0.311845	0.00863023	0.0287296	-0.199328	0.0985073	0.256931	0.112517	0.344947	0.484717
ENSG00000088256	GNA11	-0.17543	0.00114849	0.0053809	0.0314834	0.539954	0.722796	0.206913	0.000499857	0.00263466
ENSG00000171723	GPHN	0.154282	0.0810226	0.178743	-0.174539	0.068505	0.199411	-0.328821	0.00158117	0.00615438
ENSG00000183454	GRIN2A	-0.103793	0.759226	0.86063	-0.0978052	0.787646	0.889618	0.00598816	0.986862	0.994726
ENSG00000161509	GRIN2C	-0.373297	0.0812466	0.178743	-0.0622653	0.777664	0.885858	0.311031	0.170792	0.285931
ENSG00000105464	GRIN2D	0.636076	0.256952	0.439682	0.551513	0.358898	0.583331	-0.0845636	0.886839	0.942732
ENSG00000198785	GRIN3A	-0.0582808	0.831337	0.913509	-0.339827	0.256763	0.515423	-0.281546	0.346774	0.484717
ENSG00000165996	HACD1	-0.757138	4.39548e-06	7.4137e-05	-0.285454	0.0424013	0.162962	0.471684	0.00201792	0.00729334
ENSG00000068024	HDAC4	1.23328	0.000102268	0.000772478	0.107038	0.706235	0.834942	-1.12624	0.000602013	0.00304619
ENSG00000103657	HERC1	-0.439515	1.62079e-05	0.000195267	0.0612418	0.484674	0.677473	0.500757	8.07849e-06	0.000102193
ENSG00000049860	HEXB	0.49547	0.00278992	0.0111701	0.0681432	0.672221	0.809867	-0.427327	0.0131287	0.0353358
ENSG00000169567	HINT1	-0.00349871	0.953601	0.980736	-0.0664143	0.311943	0.559727	-0.0629156	0.337725	0.481196
ENSG00000135486	HNRNPA1	0.147213	0.128007	0.249314	-0.210657	0.047951	0.170696	-0.35787	0.00178499	0.00664121
ENSG00000152413	HOMER1	-0.430412	0.000184164	0.00122614	-0.292641	0.00967772	0.0874451	0.137771	0.195861	0.313625
ENSG00000103942	HOMER2	-0.854362	3.72841e-08	1.88658e-06	-0.442511	0.000651744	0.0149901	0.411851	0.00126506	0.00524688
ENSG00000105991	HOXA1	0.0521065	0.806734	0.897304	0.252191	0.273531	0.515532	0.200085	0.383887	0.521687
ENSG00000180818	HOXC10	0.0136491	0.887468	0.946722	0.00488844	0.962527	0.974078	-0.00876064	0.932926	0.975332
ENSG00000135424	ITGA7	-0.425412	0.000160784	0.00109941	0.047532	0.642309	0.785044	0.472944	0.000117378	0.000707065
ENSG00000150093	ITGB1	0.08612	0.462823	0.632942	0.115641	0.363317	0.583471	0.0295207	0.814815	0.892417
ENSG00000160145	KALRN	-0.726733	1.43221e-05	0.000181174	-0.226169	0.12222	0.306154	0.500563	0.00181547	0.00665674
ENSG00000234438	KBTBD13	-0.916479	0.00847267	0.0287296	-0.325069	0.337089	0.576241	0.59141	0.0975085	0.184102
ENSG00000111262	KCNA1	1.07046	0.284192	0.463874	1.17684	0.274295	0.515532	0.106382	0.920158	0.965975
ENSG00000175538	KCNE3	0.475298	0.0787162	0.176829	0.65526	0.0263731	0.132918	0.179962	0.517802	0.639043
ENSG00000169427	KCNK9	2.16097	1.7813e-05	0.000204849	0.396219	0.37572	0.594108	-1.76475	0.000348925	0.00196174
ENSG00000054523	KIF1B	-0.117062	0.0744368	0.171205	-0.21721	0.00402673	0.0485125	-0.100148	0.152045	0.261682
ENSG00000239474	KLHL41	0.178693	0.0200893	0.0558527	-0.120789	0.130768	0.31817	-0.299483	0.000804903	0.00388432
ENSG00000196569	LAMA2	-0.0336868	0.738213	0.841297	0.215275	0.0578232	0.182866	0.248961	0.0304181	0.0719231
ENSG00000130702	LAMA5	0.0229284	0.881795	0.946722	0.134768	0.420994	0.628057	0.111839	0.503449	0.624803
ENSG00000172037	LAMB2	-0.0775106	0.460428	0.632942	0.246373	0.0380699	0.160121	0.323884	0.00831769	0.0244695
ENSG00000133424	LARGE	0.000754324	0.993657	0.9976	-0.384828	0.00101517	0.0198697	-0.385582	0.000999558	0.00451249
ENSG00000122367	LDB3	-0.647026	7.72067e-07	1.95333e-05	-0.058276	0.574234	0.74123	0.58875	8.98361e-06	0.000103312
ENSG00000163380	LMOD3	-0.173162	0.0857327	0.186986	0.0059001	0.95527	0.972983	0.179063	0.099191	0.184524
ENSG00000134569	LRP4	0.144517	0.349109	0.535301	0.435901	0.0133311	0.0991988	0.291385	0.0855783	0.167115
ENSG00000188906	LRRK2	0.2903	0.000510592	0.00263632	0.0467868	0.548423	0.726445	-0.243513	0.00443246	0.0136757
ENSG00000091436	MAP3K20	-0.67004	4.94868e-09	3.13004e-07	-0.196975	0.0188669	0.12017	0.473065	4.151e-06	5.83446e-05
ENSG00000186868	MAPT	0.484562	0.000197584	0.00128176	-0.107501	0.367949	0.585478	-0.592062	4.81573e-05	0.000338439
ENSG00000015479	MATR3	0.156879	0.00560348	0.0202526	0.00029734	0.995742	0.999694	-0.156582	0.00959265	0.026966
ENSG00000169057	MECP2	-0.0458548	0.493394	0.667322	-0.0507195	0.482835	0.677473	-0.00486471	0.946048	0.980944
ENSG00000117899	MESDC2	-0.254045	0.00153105	0.00691706	-0.129522	0.098472	0.256931	0.124523	0.113552	0.205204
ENSG00000030304	MUSK	0.110255	0.595112	0.749072	-0.269247	0.23698	0.483515	-0.379502	0.101501	0.187444
ENSG00000005810	MYCBP2	0.162556	0.0898657	0.194325	0.065791	0.51281	0.697531	-0.0967653	0.338549	0.481196
ENSG00000100345	MYH9	-0.136769	0.515103	0.6859	0.118281	0.60194	0.763569	0.25505	0.266015	0.405432
ENSG00000111245	MYL2	-0.98912	3.64264e-05	0.000368636	0.451587	0.0405958	0.16048	1.44071	6.08418e-07	2.25395e-05
ENSG00000101306	MYLK2	0.294336	0.131212	0.25341	-0.0999918	0.626655	0.780117	-0.394328	0.0648701	0.132356
ENSG00000137474	MYO7A	0.965305	7.4085e-05	0.000694203	0.231027	0.294562	0.543116	-0.734278	0.00226014	0.00805375
ENSG00000066933	MYO9A	-0.172428	0.00854852	0.0287296	-0.114199	0.0899963	0.242224	0.0582288	0.375575	0.519238
ENSG00000138347	MYPN	0.178473	0.0270878	0.0721391	-0.205194	0.0194743	0.12017	-0.383667	0.000109451	0.000675393
ENSG00000104320	NBN	-0.0488811	0.445585	0.626295	0.0190689	0.780816	0.885858	0.06795	0.327318	0.475928
ENSG00000183091	NEB	-0.114472	0.0941235	0.201735	-0.312092	0.000226409	0.00818307	-0.19762	0.0105687	0.0289892
ENSG00000069869	NEDD4	0.355747	0.00887322	0.0287988	-0.147184	0.282505	0.525542	-0.50293	0.00109801	0.00470841
ENSG00000100285	NEFH	-0.0510214	0.858111	0.931768	0.611323	0.0519509	0.170696	0.662344	0.0377018	0.0857666
ENSG00000137601	NEK1	-0.0826556	0.274943	0.454644	0.0181423	0.820836	0.913757	0.100798	0.217705	0.342108
ENSG00000151092	NGLY1	-0.0475578	0.547888	0.707223	-0.0955818	0.267703	0.515532	-0.048024	0.573774	0.691261
ENSG00000169992	NLGN2	0.104378	0.418006	0.60779	0.319283	0.0276401	0.13448	0.214905	0.126733	0.22422
ENSG00000179915	NRXN1	-0.237813	0.619936	0.768842	1.03264	0.0483197	0.170696	1.27045	0.0182844	0.0462596
ENSG00000123240	OPTN	0.0820577	0.281361	0.462235	-0.176737	0.0386063	0.160121	-0.258795	0.00395937	0.0125215
ENSG00000276045	ORAI1	-0.383167	0.0030323	0.0118027	-0.0753392	0.548186	0.726445	0.307828	0.0211853	0.0520377
ENSG00000109991	P2RX3	0.356862	0.36877	0.558675	0.755642	0.0790515	0.219781	0.398781	0.336575	0.481196
ENSG00000007168	PAFAH1B1	0.163629	0.012261	0.0373738	-0.0744664	0.26207	0.515532	-0.238095	0.00134127	0.00547323
ENSG00000185345	PARK2	0.152721	0.190503	0.351805	-0.21551	0.0916469	0.24407	-0.368231	0.00643878	0.0196267
ENSG00000121440	PDZRN3	0.19461	0.128106	0.249314	-0.258408	0.064962	0.195659	-0.453018	0.00256788	0.00902326
ENSG00000181195	PENK	-0.883755	0.0100219	0.0316942	0.0684845	0.834866	0.918353	0.952239	0.00953708	0.026966
ENSG00000108518	PFN1	0.21401	0.126265	0.249314	0.196048	0.191066	0.423365	-0.0179616	0.902692	0.954181
ENSG00000178209	PLEC	-0.211486	0.000290448	0.00170652	0.0403382	0.454897	0.655146	0.251824	0.000100787	0.000637478
ENSG00000127838	PNKD	-0.42329	0.000431131	0.00227242	0.13332	0.230867	0.474873	0.55661	4.51462e-05	0.000326343
ENSG00000130714	POMT1	0.151332	0.166534	0.312098	-0.100741	0.386742	0.603985	-0.252073	0.0379678	0.0857666
ENSG00000009830	POMT2	1.16273	7.8941e-06	0.000117483	0.107695	0.624898	0.780117	-1.05504	6.73789e-05	0.000460726
ENSG00000105854	PON2	0.21313	0.0197583	0.0555427	-0.0103608	0.910633	0.959959	-0.22349	0.0227166	0.0552626
ENSG00000105852	PON3	0.116619	0.551689	0.708514	-0.298366	0.167044	0.394016	-0.414985	0.0595107	0.124431
ENSG00000133110	POSTN	0.618752	0.333274	0.514136	1.48501	0.0350868	0.155736	0.866259	0.202145	0.319641
ENSG00000152192	POU4F1	-0.207938	0.400552	0.585779	-0.873928	0.00344342	0.0439478	-0.665991	0.0207079	0.0513638
ENSG00000109819	PPARGC1A	-1.04625	3.99086e-06	7.21205e-05	0.215799	0.253899	0.513891	1.26204	8.01802e-07	2.25395e-05
ENSG00000110841	PPFIBP1	-0.249674	0.00442079	0.0164479	0.156943	0.0772181	0.217069	0.406617	9.02539e-05	0.000600901
ENSG00000166387	PPFIBP2	-0.111613	0.304467	0.484466	-0.0193092	0.867093	0.946506	0.0923038	0.428186	0.561301
ENSG00000158528	PPP1R9A	0.00760681	0.941922	0.980684	-0.463231	0.000431238	0.0109103	-0.470838	0.000367399	0.0020207
ENSG00000072062	PRKACA	-0.0267201	0.677959	0.799093	0.170627	0.0211799	0.125435	0.197347	0.00889265	0.0258602
ENSG00000108946	PRKAR1A	0.613546	2.68468e-05	0.000285105	0.106016	0.405012	0.613581	-0.507529	0.000535401	0.00276442
ENSG00000135406	PRPH	0.0767249	0.854277	0.931603	0.20991	0.638476	0.784147	0.133185	0.765762	0.849727
ENSG00000167371	PRRT2	0.0546318	0.737936	0.841297	-0.100933	0.565647	0.737126	-0.155565	0.379729	0.521687
ENSG00000080815	PSEN1	0.266411	0.00348011	0.0133404	-0.012495	0.887984	0.947933	-0.278906	0.00436025	0.013619
ENSG00000143801	PSEN2	-0.284956	0.00391121	0.0147692	-0.235495	0.021319	0.125435	0.0494608	0.608864	0.719825
ENSG00000171862	PTEN	-0.00523937	0.952201	0.980736	0.0939705	0.324694	0.56177	0.0992098	0.299222	0.443255
ENSG00000105894	PTN	-0.0418096	0.886578	0.946722	0.821837	0.0128846	0.098782	0.863647	0.00976503	0.0271489
ENSG00000105649	RAB3A	-1.45166	5.28518e-06	8.35719e-05	0.321774	0.200713	0.434021	1.77343	7.23198e-07	2.25395e-05
ENSG00000169750	RAC3	0.76074	0.0949781	0.201735	1.1177	0.0248569	0.131017	0.356959	0.443357	0.575228
ENSG00000165917	RAPSN	-0.160807	0.15451	0.293918	-0.0787304	0.509038	0.696144	0.0820761	0.492407	0.619795
ENSG00000100320	RBFOX2	-0.0457787	0.632764	0.776562	-0.201301	0.0614849	0.189703	-0.155522	0.141933	0.249368
ENSG00000157916	RER1	0.0412008	0.327234	0.511051	-0.0428916	0.344035	0.578877	-0.0840925	0.0714523	0.143472
ENSG00000060709	RIMBP2	-0.440057	0.198577	0.364058	-0.196916	0.584612	0.750796	0.243141	0.503793	0.624803
ENSG00000171865	RNASEH1	0.0336346	0.600288	0.751846	-0.29233	0.000318692	0.0100786	-0.325965	9.89105e-05	0.000637478
ENSG00000048392	RRM2B	-0.0388063	0.559448	0.714851	-0.296328	0.000391544	0.0109103	-0.257522	0.00147692	0.00593113
ENSG00000196218	RYR1	0.474177	1.4903e-07	5.38637e-06	-0.30925	0.000142362	0.00755022	-0.783428	8.86817e-11	2.24365e-08
ENSG00000007314	SCN4A	0.285019	0.00139661	0.00642443	-0.151454	0.0852998	0.232052	-0.436473	3.49958e-05	0.000285611
ENSG00000162430	SEPN1	-0.0874368	0.426855	0.610154	0.148473	0.215602	0.450804	0.23591	0.0553841	0.118747
ENSG00000135919	SERPINE2	-0.37135	0.073655	0.171205	0.0112878	0.9576	0.972983	0.382638	0.0858692	0.167115
ENSG00000161681	SHANK1	0.959618	0.00160121	0.00710713	0.387809	0.192439	0.423365	-0.57181	0.0567101	0.119564
ENSG00000162105	SHANK2	0.290904	0.246172	0.435534	0.246037	0.354979	0.583331	-0.0448679	0.864068	0.92631
ENSG00000251322	SHANK3	-0.164249	0.253062	0.439682	0.00855037	0.955299	0.972983	0.172799	0.264791	0.405432
ENSG00000126778	SIX1	-0.0752919	0.316955	0.50077	-0.102319	0.211067	0.446562	-0.0270269	0.736792	0.824816
ENSG00000100625	SIX4	0.184204	0.0473535	0.119804	-0.0113948	0.905216	0.958242	-0.195599	0.0508203	0.110841
ENSG00000100075	SLC25A1	0.424148	0.017035	0.0495386	0.41958	0.0261866	0.132918	-0.00456841	0.979388	0.994726
ENSG00000100678	SLC8A3	0.0138547	0.912374	0.953845	-0.46635	0.00224429	0.0378536	-0.480205	0.00176295	0.00664121
ENSG00000184564	SLITRK6	-0.288603	0.330486	0.512963	1.34254	0.000179057	0.00755022	1.63114	2.26416e-05	0.000197528
ENSG00000101400	SNTA1	-0.942217	5.36383e-07	1.50783e-05	-0.149366	0.314367	0.560105	0.792852	1.82062e-05	0.000170599
ENSG00000142168	SOD1	0.0755376	0.171612	0.319249	0.126362	0.039457	0.16048	0.050824	0.387657	0.521687
ENSG00000072195	SPEG	-0.269115	0.0236172	0.0649473	-0.0629705	0.603612	0.763569	0.206145	0.0985721	0.184524
ENSG00000133104	SPG20	0.437523	1.96373e-10	4.96822e-08	0.0379814	0.378883	0.595388	-0.399542	3.94359e-09	4.98864e-07
ENSG00000152377	SPOCK1	0.377819	0.0619939	0.146864	-0.0739576	0.72499	0.849178	-0.451777	0.0400811	0.0889519
ENSG00000161011	SQSTM1	0.802194	1.58033e-06	3.63476e-05	0.0347783	0.795373	0.894353	-0.767415	8.7302e-06	0.000103312
ENSG00000185482	STAC3	-0.000947527	0.991669	0.9976	0.066331	0.501306	0.689295	0.0672785	0.495172	0.62019
ENSG00000167323	STIM1	-0.0221965	0.690712	0.804482	-0.139364	0.0287461	0.137222	-0.117167	0.0617472	0.127009
ENSG00000099365	STX1B	0.273963	0.118092	0.239019	-0.40795	0.0368634	0.160121	-0.681912	0.00120073	0.00506308
ENSG00000136854	STXBP1	0.0750199	0.48119	0.654522	0.0973213	0.395334	0.606179	0.0223015	0.844493	0.909178
ENSG00000164506	STXBP5	0.10359	0.0621124	0.146864	-0.11752	0.0508804	0.170696	-0.22111	0.000813711	0.00388432
ENSG00000159164	SV2A	0.0803122	0.639312	0.776562	-0.00118627	0.994845	0.999694	-0.0814985	0.657766	0.770438
ENSG00000162520	SYNC	-0.320531	0.000296786	0.00170652	-0.0317116	0.69686	0.827726	0.28882	0.00165795	0.00635547
ENSG00000100321	SYNGR1	-0.481069	0.00026618	0.00164252	0.163577	0.178783	0.407497	0.644647	2.02146e-05	0.000182653
ENSG00000108639	SYNGR2	0.403679	0.000366834	0.00206242	-0.298051	0.00872362	0.0823681	-0.70173	8.9623e-07	2.26746e-05
ENSG00000213463	SYNJ2BP	-0.357984	8.6127e-05	0.000724925	0.0904628	0.271854	0.515532	0.448447	1.38349e-05	0.000140009
ENSG00000102003	SYP	0.0629156	0.700755	0.809548	0.0145935	0.933675	0.972983	-0.0483221	0.783318	0.865412
ENSG00000270647	TAF15	0.088801	0.0562046	0.138056	-0.00313409	0.947971	0.972983	-0.0919351	0.0660674	0.13372
ENSG00000120948	TARDBP	-0.0370799	0.495876	0.667322	-0.190958	0.00330047	0.0439478	-0.153878	0.0144057	0.0375737
ENSG00000162065	TBC1D24	0.0244456	0.688898	0.804482	-0.123169	0.0712133	0.202438	-0.147615	0.0334822	0.077009
ENSG00000183735	TBK1	0.423174	2.91123e-06	5.6657e-05	-0.0224918	0.761172	0.875348	-0.445666	4.01048e-06	5.83446e-05
ENSG00000125878	TCF15	-0.423928	0.017713	0.050925	-0.179346	0.317042	0.560921	0.244582	0.182949	0.298619
ENSG00000255833	TIFAB	1.21126	0.0167909	0.0493964	2.45058	5.25657e-05	0.00443304	1.23932	0.0158978	0.0410423
ENSG00000249242	TMEM150C	-0.139123	0.134849	0.25846	0.0420635	0.663656	0.803372	0.181187	0.0726958	0.144819
ENSG00000041982	TNC	-0.28081	0.671706	0.797848	0.770729	0.271548	0.515532	1.05154	0.145881	0.254538
ENSG00000132773	TOE1	0.234305	0.0377276	0.099428	-0.0974863	0.403139	0.613581	-0.331792	0.00824879	0.0244695
ENSG00000198467	TPM2	0.138973	0.0144628	0.0435606	-0.0452182	0.431945	0.628057	-0.184191	0.00363793	0.0118922
ENSG00000143549	TPM3	-0.429978	0.00794033	0.0275192	0.389205	0.0231889	0.130373	0.819183	3.89935e-05	0.000301103
ENSG00000166340	TPP1	0.129216	0.383922	0.571367	0.336353	0.0430654	0.162962	0.207137	0.199435	0.31734
ENSG00000103671	TRIP4	-0.04609	0.568416	0.72266	-0.0868399	0.320338	0.56177	-0.0407499	0.639265	0.752252
ENSG00000155657	TTN	-7.10543e-15	1	1	-7.10543e-15	1	1	0	1	1
ENSG00000167552	TUBA1A	0.0803899	0.768519	0.86063	0.712089	0.0219296	0.126095	0.631699	0.0398493	0.0889519
ENSG00000081307	UBA5	-0.213281	0.000888962	0.00432514	-0.141653	0.0267937	0.132918	0.0716278	0.243554	0.375727
ENSG00000188021	UBQLN2	0.0427697	0.380568	0.571367	-0.0539198	0.307265	0.555271	-0.0966896	0.0744527	0.14716
ENSG00000163794	UCN	-0.266188	0.2889	0.468536	0.250541	0.345496	0.578877	0.51673	0.0610483	0.1266
ENSG00000130477	UNC13A	0.374921	0.382559	0.571367	0.394564	0.390583	0.606179	0.0196424	0.965386	0.988837
ENSG00000198722	UNC13B	-0.281601	0.156851	0.296144	-0.57465	0.01127	0.0905732	-0.29305	0.171784	0.285931
ENSG00000137766	UNC13C	-0.62761	0.000769458	0.00381711	-0.441286	0.0176884	0.117768	0.186324	0.295285	0.442054
ENSG00000152818	UTRN	-0.134435	0.267345	0.444988	0.207138	0.119084	0.301282	0.341573	0.0139222	0.0367948
ENSG00000139190	VAMP1	-0.0639801	0.633272	0.776562	0.0927418	0.51818	0.701067	0.156722	0.280873	0.425514
ENSG00000124164	VAPB	-0.0217195	0.768784	0.86063	-0.0791709	0.326404	0.56177	-0.0574514	0.473921	0.605565
ENSG00000165280	VCP	0.302157	0.00185467	0.00795307	-0.209593	0.0329905	0.151756	-0.51175	1.47552e-05	0.000143579
ENSG00000126970	ZC4H2	-0.0436341	0.644577	0.776562	-0.0487657	0.630385	0.780117	-0.00513163	0.959666	0.988175
ENSG00000084073	ZMPSTE24	-0.0502108	0.69319	0.804482	0.141361	0.304496	0.554226	0.191572	0.169784	0.285931
