# Supplementary material for: Effects of short‐term unloading and active recovery on human motor unit properties, neuromuscular junction transmission and transcriptomic profile
Source: J Physiol. 2022 Sep 27;600(21):4731–51. doi: 10.1113/JP283381 (PMC9828768; doi:10.1113/JP283381)
Supplement: Supplementary file 4 — Data S2. [file TJP-600-4731-s005.xlsx]

## Sheet: Supp. inform.
Data S2: Changes in expression of genes related to skeletal muscle ion channels following 10-day unilateral lowerlimb suspension (LS10) and 21-day active recovery (AR21) as determined by RNA-Seq.
LogFC: logaritmic fold changes
LS10/LS0: comparison between baseline and LS10 values
AR21/LS0: comparison between baseline and AR21 values
AR21/LS10: comparison between baseline and LS10 values
ENSG	name	logFC_LS10/LS0	P.Value_LS10/LS0	adj.P.Val_LS10/LS0	logFC_AR21/LS0	P.Value_AR21/LS0	adj.P.Val_AR21/LS0	logFC_AR21/LS10	P.Value_AR21/LS10	adj.P.Val_AR21/LS10
ENSG00000069431	ABCC9	0.115653	0.0869789	0.143515	-0.0703228	0.324042	0.509209	-0.185976	0.0141692	0.0292239
ENSG00000196557	CACNA1H	-0.0560551	0.756237	0.860545	-0.0725698	0.708146	0.805821	-0.0165146	0.932254	0.942781
ENSG00000081248	CACNA1S	-0.358366	0.00208099	0.00572273	-0.3094	0.0107115	0.050497	0.0489659	0.662437	0.72868
ENSG00000153956	CACNA2D1	0.0683427	0.278835	0.375133	-0.252297	0.0010181	0.00671944	-0.320639	8.48351e-05	0.000559912
ENSG00000067191	CACNB1	-0.2595	0.00282564	0.00717277	-0.177671	0.0444218	0.133266	0.0818296	0.336228	0.426751
ENSG00000167535	CACNB3	0.0019034	0.988569	0.988569	0.637171	0.000149848	0.00123625	0.635267	0.000160062	0.000880341
ENSG00000108878	CACNG1	-0.728241	8.95087e-05	0.00042197	-0.299142	0.0809556	0.18766	0.429099	0.0157653	0.0306033
ENSG00000188037	CLCN1	-0.509306	0.0243686	0.0473038	-0.125712	0.584263	0.7141	0.383595	0.105485	0.158227
ENSG00000114859	CLCN2	-0.244968	0.0234723	0.0473038	-0.0127734	0.906126	0.906126	0.232194	0.0429214	0.0708202
ENSG00000073464	CLCN4	0.623143	1.30641e-05	9.02201e-05	-0.0578253	0.634375	0.747656	-0.680968	1.12018e-05	0.00018483
ENSG00000011021	CLCN6	0.0696073	0.254734	0.365488	-0.0783716	0.234306	0.454829	-0.147979	0.0309806	0.0538083
ENSG00000111262	KCNA1	1.07046	0.284192	0.375133	1.17684	0.274295	0.493671	0.106382	0.920158	0.942781
ENSG00000104848	KCNA7	-1.28814	7.36264e-05	0.000404945	-0.0692279	0.809031	0.861226	1.21891	0.00031475	0.00116569
ENSG00000169282	KCNAB1	0.168177	0.610434	0.71944	0.378649	0.286941	0.493671	0.210472	0.550088	0.648318
ENSG00000158445	KCNB1	-1.80796	2.69407e-09	8.89044e-08	-0.481448	0.02531	0.0928032	1.32651	1.45055e-06	4.7868e-05
ENSG00000129159	KCNC1	-2.48308	8.39193e-08	1.38467e-06	-1.13051	0.00197534	0.0108644	1.35257	0.000689771	0.00227624
ENSG00000116396	KCNC4	-0.317125	0.0046829	0.0110383	-0.581372	2.37764e-05	0.000657019	-0.264247	0.0242535	0.0444647
ENSG00000187486	KCNJ11	0.296851	0.0100282	0.0220621	-0.212508	0.0750434	0.18766	-0.509359	0.000193162	0.000910622
ENSG00000123700	KCNJ2	-0.0370496	0.832993	0.886735	0.198895	0.299194	0.493671	0.235944	0.220815	0.30362
ENSG00000121361	KCNJ8	-0.152452	0.047549	0.0825851	0.127554	0.112736	0.232518	0.280006	0.00161408	0.00409729
ENSG00000156113	KCNMA1	-0.595222	0.00197635	0.00572273	0.106263	0.564569	0.7141	0.701484	0.000902131	0.00270639
ENSG00000080709	KCNN2	-1.49028	1.36697e-05	9.02201e-05	-0.264756	0.346028	0.519042	1.22552	0.000317917	0.00116569
ENSG00000143603	KCNN3	0.268002	0.0984818	0.154757	-0.36588	0.0405013	0.133266	-0.633883	0.00106493	0.00292855
ENSG00000117013	KCNQ4	0.0351815	0.826683	0.886735	0.0228037	0.894529	0.906126	-0.0123778	0.942781	0.942781
ENSG00000185760	KCNQ5	0.103697	0.464579	0.567819	-0.72381	8.95595e-05	0.000985154	-0.827507	1.73934e-05	0.000191328
ENSG00000083454	P2RX5	-0.884806	4.5114e-06	4.96254e-05	-0.393982	0.0184369	0.0760522	0.490824	0.00511763	0.0112588
ENSG00000105711	SCN1B	0.0105628	0.891361	0.919216	-0.150081	0.0830729	0.18766	-0.160644	0.0648496	0.101906
ENSG00000007314	SCN4A	0.285019	0.00139661	0.00460883	-0.151454	0.0852998	0.18766	-0.436473	3.49958e-05	0.000288715
ENSG00000183873	SCN5A	0.62845	0.23196	0.34794	0.342521	0.541777	0.7141	-0.285928	0.605944	0.689522
ENSG00000136546	SCN7A	-0.527195	0.000380224	0.00139415	-0.0766665	0.575131	0.7141	0.450529	0.00309443	0.007294
ENSG00000130529	TRPM4	-0.289027	0.0335699	0.0615447	-0.0977936	0.481751	0.691208	0.191233	0.177751	0.255033
ENSG00000092439	TRPM7	0.0868649	0.32938	0.418059	0.0240388	0.800289	0.861226	-0.0628261	0.510497	0.623941
ENSG00000165125	TRPV6	-1.04437	0.000292673	0.00120728	-1.3643	3.98193e-05	0.000657019	-0.31993	0.252768	0.333654
