# Supplementary material for: Effects of short‐term unloading and active recovery on human motor unit properties, neuromuscular junction transmission and transcriptomic profile
Source: J Physiol. 2022 Sep 27;600(21):4731–51. doi: 10.1113/JP283381 (PMC9828768; doi:10.1113/JP283381)
Supplement: Supplementary file 5 — Data S3. [file TJP-600-4731-s001.xlsx]

## Sheet: LS0 vs LS10
pathway	n_measured_genes	perc_signif_padj_0.05	ES_median	pval_median	padj_median	n_leading_edge_genes	leading_edge_genes
GOBP_NEUROMUSCULAR_JUNCTION_DEVELOPMENT	45	100	0.564261	0.0360964	0.14962	17	AFG3L2,CACNB1,CHRNA1,COL4A5,DCTN1,DOK7,DVL1,ERBB2,FZD9,KALRN,LRRK2,MESD,NEDD4,PPFIBP1,SHANK1,SNTA1,UNC13C
GOBP_NEUROMUSCULAR_PROCESS	67	100	0.521371	0.0671933	0.150568	21	AGTPBP1,ATP8A2,CHRNA1,CHRND,CLN3,DCTN1,DLG4,DVL1,FXN,GBX1,HERC1,HEXB,MYO7A,PAFAH1B1,PENK,PNKD,SHANK1,SPART,TCF15,TIFAB,UBA5
GOBP_NEUROMUSCULAR_PROCESS_CONTROLLING_BALANCE	27	100	0.484995	0.423246	0.458896	8	CLN3,DLG4,HERC1,HEXB,MYO7A,PAFAH1B1,SHANK1,TIFAB
GOBP_NEUROMUSCULAR_PROCESS_CONTROLLING_POSTURE	14	100	0.519677	0.418773	0.458896	5	ATP8A2,FXN,GBX1,PNKD,TCF15
GOBP_NEUROMUSCULAR_SYNAPTIC_TRANSMISSION	16	100	0.625331	0.0829133	0.153982	4	CHRNA1,CHRNB1,DTNA,RAB3A
GOBP_REGULATION_OF_NEUROMUSCULAR_JUNCTION_DEVELOPMENT	6	100	0.681391	0.189691	0.273999	2	DCTN1,SIX4
GOBP_SYNAPTIC_GROWTH_AT_NEUROMUSCULAR_JUNCTION	9	100	0.278496	0.987672	0.987672	6	LRP4,SHANK1,SHANK2,SHANK3,SIX1,SIX4
GOCC_NEUROMUSCULAR_JUNCTION	63	100	0.524672	0.0678932	0.150568	19	ACHE,CDH15,CHRNA1,CHRNB1,CHRND,COL4A5,DES,DLG4,DLGAP4,HDAC4,PRKAR1A,PSEN1,PSEN2,SNTA1,SYNC,SYNGR1,SYNGR2,SYNJ2BP,UNC13C
HP_ABNORMAL_SYNAPTIC_TRANSMISSION_AT_THE_NEUROMUSCULAR_JUNCTION	96	100	0.601866	5.0794e-05	0.000660322	38	ACADM,ANXA11,C9orf72,CACNA1S,CASQ1,CFL2,CHCHD10,CHRNA1,CHRNB1,CHRND,COLQ,DCTN1,DES,DMPK,DOK7,FLNC,GLE1,GMPPB,GNA11,HACD1,ITGA7,KBTBD13,KCNK9,LDB3,MAP3K20,MATR3,MYL2,MYO9A,ORAI1,PLEC,POMT2,PPARGC1A,RYR1,SCN4A,SQSTM1,TBK1,TPM3,VCP
HP_EMG_IMPAIRED_NEUROMUSCULAR_TRANSMISSION	27	100	0.584377	0.0693208	0.150568	13	AK9,CHRNA1,CHRNB1,CHRND,COLQ,DOK7,DPAGT1,GMPPB,MYO9A,RYR1,SCN4A,SLC25A1,SPEG
HP_NEUROMUSCULAR_DYSPHAGIA	11	100	0.627399	0.154122	0.250448	8	COQ2,GALC,KBTBD13,KLHL41,MAPT,MYPN,TPM2,TPM3
HP_RESPONSE_TO_DRUGS_ACTING_ON_NEUROMUSCULAR_TRANSMISSION	7	100	0.599141	0.347582	0.451638	5	ALG2,COLQ,DPAGT1,GMPPB,LAMB2
IonSkm	33	100	0.631748	0.00749963	0.0487476	14	CACNA1S,CACNB1,CACNG1,CLCN4,KCNA7,KCNB1,KCNC1,KCNC4,KCNMA1,KCNN2,P2RX5,SCN4A,SCN7A,TRPV6
Data S3 A: Changes in expression of gene set related to the neuromuscular junction and skeletal muscle ion channels comparing baseline (LS0) and post 10-day of unilateral lowerlimb suspension (LS10) values as determined by GSEA.
ES: effects size

## Sheet: LS10 vs AR21
pathway	n_measured_genes	perc_signif_padj_0.05	ES_median	pval_median	padj_median	n_leading_edge_genes	leading_edge_genes
GOBP_NEUROMUSCULAR_JUNCTION_DEVELOPMENT	45	100	0.534244	0.0940406	0.203755	22	AFG3L2,AGRN,CACNB3,CHRNA1,COL4A1,COL4A5,DCTN1,DVL1,ERBB2,F2R,FNTA,FZD9,GPHN,KALRN,LAMB2,LRRK2,NEDD4,PDZRN3,PPFIBP1,PTN,SNTA1,UTRN
GOBP_NEUROMUSCULAR_PROCESS	67	100	0.437467	0.559944	0.727927	20	AGTPBP1,CHRNA1,CHRND,DCTN1,DLG4,DVL1,FOXS1,GM2A,HERC1,HEXB,MYO7A,NRXN1,PAFAH1B1,PENK,PNKD,POU4F1,PRKN,SLITRK6,SPART,TIFAB
GOBP_NEUROMUSCULAR_PROCESS_CONTROLLING_BALANCE	27	100	0.424775	0.71708	0.781722	12	APP,CDH23,DLG4,FOXS1,GM2A,HERC1,HEXB,MYO7A,NRXN1,PAFAH1B1,POU4F1,TIFAB
GOBP_NEUROMUSCULAR_PROCESS_CONTROLLING_POSTURE	14	100	0.291668	0.978441	0.978441	11	ATP8A2,CNTNAP1,FXN,GAA,GBX1,GCH1,PNKD,POU4F1,PRRT2,TCF15,TMEM150C
GOBP_NEUROMUSCULAR_SYNAPTIC_TRANSMISSION	16	100	0.596703	0.137221	0.25484	4	CHRNA1,CHRNB1,DTNA,RAB3A
GOBP_REGULATION_OF_NEUROMUSCULAR_JUNCTION_DEVELOPMENT	6	100	0.546321	0.542671	0.727927	5	AGRN,DCTN1,MUSK,PTN,SIX4
GOBP_SYNAPTIC_GROWTH_AT_NEUROMUSCULAR_JUNCTION	9	100	0.453601	0.721066	0.781722	6	AGRN,APP,LRP4,MUSK,SHANK1,SIX4
GOCC_NEUROMUSCULAR_JUNCTION	63	100	0.562148	0.0118988	0.0515615	28	ACHE,ASCC1,CDH15,CHRNA1,CHRNB1,CHRND,COL4A5,DES,DLG2,DLG4,EPHA7,F2R,HDAC4,LAMB2,PDZRN3,PPP1R9A,PRKACA,PRKAR1A,PSEN1,PTN,SLC8A3,SNTA1,STX1B,STXBP5,SYNC,SYNGR1,SYNGR2,SYNJ2BP
HP_ABNORMAL_SYNAPTIC_TRANSMISSION_AT_THE_NEUROMUSCULAR_JUNCTION	96	100	0.590609	0.000119033	0.00154742	35	ACADM,C9orf72,CFL2,CHCHD10,CHMP2B,CHRNA1,CHRNB1,CHRND,COLQ,DCTN1,DES,DMPK,GLE1,GNA11,HACD1,HNRNPA1,ITGA7,KCNK9,KLHL41,LARGE1,LDB3,MAP3K20,MYL2,MYPN,PLEC,POMT2,PPARGC1A,RNASEH1,RRM2B,RYR1,SCN4A,SQSTM1,TBK1,TPM3,VCP
HP_EMG_IMPAIRED_NEUROMUSCULAR_TRANSMISSION	27	100	0.65512	0.00620248	0.0403161	6	CHRNA1,CHRNB1,CHRND,COLQ,RYR1,SCN4A
HP_NEUROMUSCULAR_DYSPHAGIA	11	100	0.69353	0.0466438	0.121274	8	COQ2,GALC,KLHL41,MAPT,MYPN,NEB,TPM2,TPM3
HP_RESPONSE_TO_DRUGS_ACTING_ON_NEUROMUSCULAR_TRANSMISSION	7	100	0.585361	0.386372	0.627855	4	ALG14,COLQ,GFPT1,LAMB2
IonSkm	33	100	0.587023	0.0366037	0.117405	15	CACNA2D1,CACNB3,CLCN4,KCNA7,KCNB1,KCNC1,KCNJ11,KCNJ8,KCNMA1,KCNN2,KCNN3,KCNQ5,P2RX5,SCN4A,SCN7A
Data S3 B: Changes in expression of gene set related to the neuromuscular junction and skeletal muscle ion channels comparing post 10-day unilateral lowerlimb suspension (LS10) and post 21-day active recovery (AR21) values as determined by GSEA.
ES: effects size

## Sheet: LS0 vs AR21
pathway	n_measured_genes	perc_signif_padj_0.05	ES_median	pval_median	padj_median	n_leading_edge_genes	leading_edge_genes
GOBP_NEUROMUSCULAR_JUNCTION_DEVELOPMENT	45	100	0.399281	0.556144	0.657262	16	AGRN,APP,CACNB1,CACNB3,CACNB4,COL4A1,DOK7,F2R,GPHN,LAMB2,LRP4,PDZRN3,PPFIBP1,PTN,UNC13B,UNC13C
GOBP_NEUROMUSCULAR_PROCESS	67	100	0.408734	0.414959	0.599385	22	APP,CHRND,CLN3,COMP,CTNNA2,DLG4,FGF12,FOXS1,GAA,GBA,GCH1,GM2A,NBN,NLGN2,NRXN1,POU4F1,RAC3,RBFOX2,SLITRK6,TIFAB,TPP1,UBA5
GOBP_NEUROMUSCULAR_PROCESS_CONTROLLING_BALANCE	27	100	0.550515	0.0503302	0.19304	14	APP,CLN3,DLG4,FOXS1,GAA,GM2A,NBN,NLGN2,NRXN1,POU4F1,RAC3,RBFOX2,TIFAB,TPP1
GOBP_NEUROMUSCULAR_PROCESS_CONTROLLING_POSTURE	14	100	0.298696	0.941687	0.947172	8	ATP8A2,CNTNAP1,FXN,GAA,GCH1,PNKD,POU4F1,TCF15
GOBP_NEUROMUSCULAR_SYNAPTIC_TRANSMISSION	16	100	0.293525	0.947172	0.947172	3	EGR3,KIF1B,P2RX3
GOBP_REGULATION_OF_NEUROMUSCULAR_JUNCTION_DEVELOPMENT	6	100	0.603738	0.278213	0.516682	4	AGRN,MUSK,PTN,SIX1
GOBP_SYNAPTIC_GROWTH_AT_NEUROMUSCULAR_JUNCTION	9	100	0.492518	0.477003	0.620104	6	AGRN,APP,LRP4,MUSK,SHANK1,SIX1
GOCC_NEUROMUSCULAR_JUNCTION	63	100	0.484319	0.0513949	0.19304	24	APP,ASCC1,CDH15,CHRND,DLG4,EPHA7,F2R,LAMA2,LAMB2,LRP4,PDZRN3,POSTN,PPP1R9A,PRKACA,PSEN2,PTN,SLC8A3,STX1B,STXBP5,SYNGR2,TBC1D24,TUBA1A,UNC13B,UNC13C
HP_ABNORMAL_SYNAPTIC_TRANSMISSION_AT_THE_NEUROMUSCULAR_JUNCTION	96	100	0.48556	0.0130987	0.170283	40	ACADM,AGRN,ALG14,ANXA11,CACNA1S,CASQ1,CCNF,CHCHD10,CHMP2B,CHRND,COA8,COLQ,DKK1,DOK7,DPAGT1,FLNC,GFPT1,GLE1,GLT8D1,HACD1,HNRNPA1,KCNE3,LAMB2,LARGE1,LRP4,MAP3K20,MYL2,MYPN,NEB,NEFH,OPTN,RNASEH1,RRM2B,RYR1,SLC25A1,SOD1,STIM1,TARDBP,TPM3,VCP
HP_EMG_IMPAIRED_NEUROMUSCULAR_TRANSMISSION	27	100	0.524157	0.0981334	0.255147	15	AGRN,ALG14,BIN1,CHRND,COLQ,DOK7,DPAGT1,GFPT1,GMPPB,LAMB2,LRP4,MYO9A,RYR1,SCN4A,SLC25A1
HP_NEUROMUSCULAR_DYSPHAGIA	11	100	0.515661	0.345377	0.561237	3	MYPN,NEB,TPM3
HP_RESPONSE_TO_DRUGS_ACTING_ON_NEUROMUSCULAR_TRANSMISSION	7	100	0.63691	0.159523	0.345633	6	ALG14,COLQ,DPAGT1,GFPT1,GMPPB,LAMB2
IonSkm	33	100	0.526948	0.059397	0.19304	15	CACNA1S,CACNA2D1,CACNB1,CACNB3,CACNG1,KCNB1,KCNC1,KCNC4,KCNJ11,KCNN3,KCNQ5,P2RX5,SCN1B,SCN4A,TRPV6
Data S3 C: Changes in expression of gene set related to the neuromuscular junction and skeletal muscle ion channels comparing baseline (LS0) and post 21-day active recovery (AR21) values as determined by GSEA.
ES: effects size
